# Supplementary material for: Fibroblast, Epithelial and Endothelial Cell-Derived Human Cytomegalovirus Strains Display Distinct Neutralizing Antibody Responses and Varying Levels of gH/gL Complexes
Source: Int J Mol Sci. 2023 Feb 23;24(5):4417. doi: 10.3390/ijms24054417 (PMC10003051; doi:10.3390/ijms24054417)
Supplement: Supplementary file 1 [file ijms-24-04417-s001.zip]

Archive with 1 entries (1 files):
- ijms-2149872-supplementary.pdf
